# Supplementary material for: Visceral Obesity and Cytokeratin-18 Antigens as Early Biomarkers of Liver Damage
Source: Int J Mol Sci. 2023 Jun 29;24(13):10885. doi: 10.3390/ijms241310885 (PMC10341576; doi:10.3390/ijms241310885)
Supplement: Supplementary file 1 [file ijms-24-10885-s001.zip]

Archive with 1 entries (1 files):
- ijms-2454325-supplementary.pdf
